# Supplementary material for: Advancing precision photothermal therapy by integrating armored gold nanostars with real-time photoacoustic thermometry and imaging
Source: Sci Adv. 2025 Aug 13;11(33):eadx6350. doi: 10.1126/sciadv.adx6350 (PMC12346267; doi:10.1126/sciadv.adx6350)
Supplement: Supplementary file 2 — Movies S1 and S2 [file sciadv.adx6350_movies_s1_and_s2.zip]

Archive with 2 entries (2 files):
- adx6350_movie_s1.mp4
- adx6350_movie_s2.mp4
